# Supplementary material for: Accurate Screening for Early-Stage Breast Cancer by Detection and Profiling of Circulating Tumor Cells
Source: Cancers (Basel). 2022 Jul 9;14(14):3341. doi: 10.3390/cancers14143341 (PMC9316476; doi:10.3390/cancers14143341)
Supplement: Supplementary file 1 [file cancers-14-03341-s001.zip]

Archive with 1 entries (1 files):
- cancers-1758592-supplementary.pdf
